# Supplementary material for: Retrospective survey of youth sports participation: Development and assessment of reliability using school records
Source: PLoS One. 2021 Sep 17;16(9):e0257487. doi: 10.1371/journal.pone.0257487 (PMC8448309; doi:10.1371/journal.pone.0257487)
Supplement: S1 Dataset — (XLSX) [file pone.0257487.s002.xlsx]

## Sheet: all
Respondent	Q3	Q4	Q5	Q6	Q544	Q545	Q2_1	Q542	Q8	Q8_21_TEXT	Q8_22_TEXT	Q8_23_TEXT	Q9	Q11	Q12	Q13	Q14	Q15	Q15_5_TEXT	Q428	Q428_14_TEXT	Q16	Q17	Q18	Q23	Q19	Q19_4_TEXT	Q429	Q429_7_TEXT	Q20	Q21	Q22	Q430	Q430_8_TEXT	Q25	Q24	Q27	Q26	Q431	Q431_8_TEXT	Q28	Q29	Q30	Q31	Q32	Q32_5_TEXT	Q432	Q432_8_TEXT	Q33
id0001	Please select your current age.	Please select your gender.	Please select the primary race you identify with.	Please select the primary ethnicity you identify with.	Did you graduate from High School?	In what year did you graduate from High School?	Please enter the name of each High School you attended and whether you played team sports for that particular High School. - High School 1	Did you attend college?	Please select all sports that you participated in on an organized team at any time from Kindergarten through 6th Grade. You will have the opportunity to describe any additional physical activities you participated in after answering questions about your participation in team sports. If a sport you participated in is not listed, you may select "Other Sport" and type in up to three other sports. If…	Please select all sports that you participated in on an organized team at any time from Kindergarten through 6th Grade. You will have the opportunity to describe any additional physical activities you participated in after answering questions about your participation in team sports. If a sport you participated in is not listed, you may select "Other Sport" and type in up to three other sports. If…	Please select all sports that you participated in on an organized team at any time from Kindergarten through 6th Grade. You will have the opportunity to describe any additional physical activities you participated in after answering questions about your participation in team sports. If a sport you participated in is not listed, you may select "Other Sport" and type in up to three other sports. If…	Please select all sports that you participated in on an organized team at any time from Kindergarten through 6th Grade. You will have the opportunity to describe any additional physical activities you participated in after answering questions about your participation in team sports. If a sport you participated in is not listed, you may select "Other Sport" and type in up to three other sports. If…	Did you have any physical limitations that prevented you from playing on an organized sports team from Kindergarten through Grade 6?	In which grades did you play baseball? You may provide your best estimate if you are not exactly sure.	Please select all that apply in regards to your participation in baseball. You may provide your best estimate if you are not exactly sure.	On average, how many hours per week did you spend practicing baseball with the team? You may provide your best estimate if you are not exactly sure.	On average, how many hours per week did you spend playing in baseball games? You may provide your best estimate if you are not exactly sure.	Please select all positions you played in. You may provide your best estimate if you are not exactly sure. - Selected Choice	Please select all positions you played in. You may provide your best estimate if you are not exactly sure. - Other - Text	Please select all that apply in regards to the types of leagues you played baseball in. You may provide your best estimate if you are not exactly sure. - Selected Choice	Please select all that apply in regards to the types of leagues you played baseball in. You may provide your best estimate if you are not exactly sure. - Other - Text	In which grades did you play basketball? Please select all that apply. You may provide your best estimate if you are not exactly sure.	Please select all that apply in regards to your participation in basketball. You may provide your best estimate if you are not exactly sure.	On average, how many hours per week did you spend practicing basketball with the team? You may provide your best estimate if you are not exactly sure.	On average, how many hours per week did you spend playing in basketball games? You may provide your best estimate if you are not exactly sure.	Please select all positions you played in. You may provide your best estimate if you are not exactly sure. - Selected Choice	Please select all positions you played in. You may provide your best estimate if you are not exactly sure. - Other - Text	Please select all that apply in regards to the types of leagues you played basketball in. You may provide your best estimate if you are not exactly sure. - Selected Choice	Please select all that apply in regards to the types of leagues you played basketball in. You may provide your best estimate if you are not exactly sure. - Other - Text	In which grades did you participate in cheerleading? Please select all that apply. You may provide your best estimate if you are not exactly sure.	Please select all that apply in regards to your participation in cheerleading. You may provide your best estimate if you are not exactly sure.	On average, how many hours per week did you spend practicing cheerleading? You may provide your best estimate if you are not exactly sure.	Please select all that apply in regards to the types of leagues you participated in cheerleading. You may provide your best estimate if you are not exactly sure. - Selected Choice	Please select all that apply in regards to the types of leagues you participated in cheerleading. You may provide your best estimate if you are not exactly sure. - Other - Text	Please select all that apply in regards to your participation in cross country. You may provide your best estimate if you are not exactly sure.	In which grades did you participate in cross country? Please select all that apply. You may provide your best estimate if you are not exactly sure.	On average, how many hours per week did you spend practicing cross country with the team? You may provide your best estimate if you are not exactly sure.	On average, how many hours per week did you spend participating in cross country meets? You may provide your best estimate if you are not exactly sure.	Please select all that apply in regards to the types of leagues you participated in cross country. You may provide your best estimate if you are not exactly sure. - Selected Choice	Please select all that apply in regards to the types of leagues you participated in cross country. You may provide your best estimate if you are not exactly sure. - Other - Text	In which grades did you participate in field hockey? Please select all that apply. You may provide your best estimate if you are not exactly sure.	Please select all that apply in regards to your participation in field hockey. You may provide your best estimate if you are not exactly sure.	On average, how many hours per week did you spend practicing field hockey with the team? You may provide your best estimate if you are not exactly sure.	On average, how many hours per week did you spend playing in field hockey games? You may provide your best estimate if you are not exactly sure.	Please select all positions you played in. You may provide your best estimate if you are not exactly sure. - Selected Choice	Please select all positions you played in. You may provide your best estimate if you are not exactly sure. - Other - Text	Please select all that apply in regards to the types of leagues you played field hockey in. You may provide your best estimate if you are not exactly sure. - Selected Choice	Please select all that apply in regards to the types of leagues you played field hockey in. You may provide your best estimate if you are not exactly sure. - Other - Text	In which grades did you participate in American tackle football? Please select all that apply. You may provide your best estimate if you are not exactly sure.
id0002	{"ImportId":"QID3"}	{"ImportId":"QID4"}	{"ImportId":"QID5"}	{"ImportId":"QID6"}	{"ImportId":"QID545"}	{"ImportId":"QID546_TEXT"}	{"ImportId":"QID2_2"}	{"ImportId":"QID543"}	{"ImportId":"QID8"}	{"ImportId":"QID8_21_TEXT"}	{"ImportId":"QID8_22_TEXT"}	{"ImportId":"QID8_23_TEXT"}	{"ImportId":"QID9"}	{"ImportId":"QID11"}	{"ImportId":"QID12"}	{"ImportId":"QID13"}	{"ImportId":"QID14"}	{"ImportId":"QID15"}	{"ImportId":"QID15_5_TEXT"}	{"ImportId":"QID428"}	{"ImportId":"QID428_14_TEXT"}	{"ImportId":"QID16"}	{"ImportId":"QID17"}	{"ImportId":"QID18"}	{"ImportId":"QID23"}	{"ImportId":"QID19"}	{"ImportId":"QID19_4_TEXT"}	{"ImportId":"QID429"}	{"ImportId":"QID429_7_TEXT"}	{"ImportId":"QID20"}	{"ImportId":"QID21"}	{"ImportId":"QID22"}	{"ImportId":"QID430"}	{"ImportId":"QID430_8_TEXT"}	{"ImportId":"QID25"}	{"ImportId":"QID24"}	{"ImportId":"QID27"}	{"ImportId":"QID26"}	{"ImportId":"QID431"}	{"ImportId":"QID431_8_TEXT"}	{"ImportId":"QID28"}	{"ImportId":"QID29"}	{"ImportId":"QID30"}	{"ImportId":"QID31"}	{"ImportId":"QID32"}	{"ImportId":"QID32_5_TEXT"}	{"ImportId":"QID432"}	{"ImportId":"QID432_8_TEXT"}	{"ImportId":"QID33"}
id0003	40	Male	White	Not Hispanic or Latino	Yes	1997	Played on a High School sports team	Yes	Baseball					Grade 4,Grade 5,Grade 6	My team participated in playoffs.,My team won a championship.	1-4 hours	1-4 hours	Pitcher,Baseman/Shortstop,Outfielder		I participated in a competitive, non-school based league
id0004	43	Female	White	Not Hispanic or Latino	Yes	1993	Played on a High School sports team	Yes	Basketball,Gymnastics ,Soccer,Swimming,Tennis													Grade 5,Grade 6	My team traveled for games or tournaments.	5-9 hours	1-4 hours	Forward		I participated in a club, recreational, or intramural league at school
id0005	43	Male	White	Not Hispanic or Latino	Yes	1993	Played on a High School sports team	Yes	American Flag Football,American Tackle Football,Baseball,Soccer,Softball					Grade 5	None of the above.	1-4 hours	1-4 hours	Outfielder		I participated in a club, recreational, or intramural league at school																													Grade 5,Grade 6
id0006	44	Female	White	Not Hispanic or Latino	Yes	1993	Played on a High School sports team	No	Basketball,Cheerleading,Gymnastics ,Swimming,Other Sport 1,Other Sport 2	Dance	Bowling											Grade 6	None of the above.	1-4 hours	1-4 hours	Forward		I participated in a club, recreational, or intramural league at school		Grade 3		1-4 hours	I participated in a club, recreational, or intramural league at school
id0007	44	Male	White	Not Hispanic or Latino	Yes	1993	Played on a High School sports team	No	Baseball,Soccer,Other Sport 1	Bowling				Grade 4,Grade 5,Grade 6	None of the above.	1-4 hours	1-4 hours	Outfielder		I participated in a competitive, non-school based league
id0008	44	Female	White	Not Hispanic or Latino	Yes	1993	Played on a High School sports team	Yes	Basketball,Cheerleading,Field Hockey,Soccer,Softball
id0009	44	Female	White	Not Hispanic or Latino	Yes	1993	Did not play on a High School sports team	No	Basketball,Cheerleading,Swimming,Tennis													Grade 6	None of the above.	1-4 hours	1-4 hours			I participated in a competitive, school based league		Grade 6		5-9 hours	I participated in a competitive, school based league
id0010	48	Male	White	Not Hispanic or Latino	Yes	1988	Played on a High School sports team	Yes	American Tackle Football																																								Grade 2,Grade 3,Grade 4,Grade 5,Grade 6
id0011	35	Male	White	Not Hispanic or Latino	Yes	2002	Played on a High School sports team	Yes	American Tackle Football,Baseball,Basketball					Grade 1,Grade 2,Grade 3,Grade 4,Grade 5,Grade 6	My team traveled for games or tournaments.,My team participated in playoffs.	1-4 hours	5-9 hours	Pitcher,Baseman/Shortstop,Outfielder		I participated in a competitive, non-school based league		Grade 2,Grade 3,Grade 4,Grade 5,Grade 6	My team traveled for games or tournaments.,My team participated in playoffs.,My team won a championship.	5-9 hours	10-14 hours	Guard,Forward		I participated in a competitive, non-school based league,I participated in a club, recreational, or intramural league outside of school																					Grade 1,Grade 2,Grade 3,Grade 4,Grade 5,Grade 6
id0012	47	Male	White	Not Hispanic or Latino	Yes	1991	Played on a High School sports team	Yes	American Tackle Football,Baseball					Grade 1,Grade 2,Grade 3,Grade 4,Grade 5,Grade 6	My team won a championship.	5-9 hours	1-4 hours	Baseman/Shortstop,Outfielder		I participated in a club, recreational, or intramural league outside of school																													Grade 2,Grade 3,Grade 4,Grade 5,Grade 6
id0013	35	Male	White	Not Hispanic or Latino	Yes	2002	Played on a High School sports team	Yes	Baseball,Basketball,Soccer,Swimming					Grade 1,Grade 2,Grade 3,Grade 4,Grade 5,Grade 6	None of the above.	5-9 hours	1-4 hours	Baseman/Shortstop,Outfielder		I participated in a club, recreational, or intramural league outside of school		Grade 3,Grade 4,Grade 5	None of the above.	5-9 hours	1-4 hours	Forward		I participated in a club, recreational, or intramural league at school,I participated in a club, recreational, or intramural league outside of school
id0014	40	Male	White	Not Hispanic or Latino	Yes	1998	Played on a High School sports team	Yes	American Tackle Football,Baseball,Basketball					Kindergarten,Grade 1,Grade 2,Grade 3,Grade 4,Grade 5,Grade 6	My team traveled for games or tournaments.,My team participated in playoffs.	5-9 hours	5-9 hours	Baseman/Shortstop,Outfielder		I participated in a competitive, non-school based league		Grade 4,Grade 5,Grade 6	My team traveled for games or tournaments.,My team participated in playoffs.,My team won a championship.	0 hours	1-4 hours	Forward,Center		I participated in a competitive, non-school based league,I participated in a club, recreational, or intramural league outside of school																					Grade 1,Grade 2,Grade 3,Grade 4,Grade 5,Grade 6
id0015	39	Male	White	Not Hispanic or Latino	Yes	1998	Played on a High School sports team	Yes	Baseball,Basketball,Gymnastics ,Soccer					Grade 3,Grade 4,Grade 5,Grade 6	My team traveled for games or tournaments.,My team participated in playoffs.,None of the above.	1-4 hours	1-4 hours	Baseman/Shortstop,Outfielder		I participated in a club, recreational, or intramural league outside of school		Grade 5,Grade 6	None of the above.	1-4 hours	1-4 hours	Guard		I participated in a competitive, school based league,I participated in a club, recreational, or intramural league outside of school
id0016	34	Male	White	Not Hispanic or Latino	Yes	2003	Played on a High School sports team	Yes	None				No
id0017	64	Female	White	Not Hispanic or Latino	Yes	1973	Played on a High School sports team	Yes	None				No
id0018	22	Male	White	Not Hispanic or Latino	Yes	2014	Played on a High School sports team	Yes	American Flag Football,Baseball,Basketball,Soccer					Kindergarten,Grade 1,Grade 2,Grade 3,Grade 4,Grade 5,Grade 6	None of the above.	1-4 hours	1-4 hours	Pitcher,Catcher,Baseman/Shortstop,Outfielder		I participated in a competitive, non-school based league		Grade 4,Grade 5,Grade 6	My team traveled for games or tournaments.,My team participated in playoffs.,My team won a championship.	5-9 hours	5-9 hours	Guard		I participated in a competitive, school based league,I participated in a competitive, non-school based league
id0019	33	Male	White	Not Hispanic or Latino	Yes	2004	Played on a High School sports team	Yes	Baseball,Soccer					Grade 1,Grade 2,Grade 3,Grade 4,Grade 5,Grade 6	My team participated in playoffs.,My team won a championship.	1-4 hours	1-4 hours	Pitcher,Catcher,Baseman/Shortstop,Outfielder		I participated in a club, recreational, or intramural league outside of school
id0020	37	Female	White	Not Hispanic or Latino	Yes	2000	Played on a High School sports team	Yes	Gymnastics ,Soccer,Other Sport 1	Dance
id0021	30	Male	White	Not Hispanic or Latino	Yes	2007	Played on a High School sports team	Yes	Lacrosse,Soccer
id0022	62	Male	White	Not Hispanic or Latino	Yes	1974	Played on a High School sports team	Yes	Baseball,Basketball,Soccer					Grade 4,Grade 5,Grade 6	My team participated in playoffs.	1-4 hours	5-9 hours	Pitcher,Catcher,Baseman/Shortstop,Outfielder		I participated in a club, recreational, or intramural league outside of school		Grade 3,Grade 4,Grade 5,Grade 6	None of the above.	5-9 hours	1-4 hours	Forward,Center		I participated in a club, recreational, or intramural league outside of school
id0023	31	Male	White	Not Hispanic or Latino	Yes	2006	Did not play on a High School sports team	Yes	Gymnastics ,Swimming,Tennis
id0024	37	Female	White	Not Hispanic or Latino	Yes	2000	Played on a High School sports team	Yes	Basketball,Soccer,Swimming,Tennis													Grade 4,Grade 5,Grade 6	None of the above.	1-4 hours	1-4 hours	Guard		I participated in a competitive, school based league,I participated in a club, recreational, or intramural league at school
id0025	50	Male	White	Not Hispanic or Latino	Yes	1986	Played on a High School sports team	Yes	American Tackle Football,Baseball,Basketball,Swimming					Kindergarten,Grade 1,Grade 2,Grade 3,Grade 4,Grade 5,Grade 6	None of the above.	1-4 hours	1-4 hours	Baseman/Shortstop,Outfielder		I participated in a club, recreational, or intramural league outside of school		Grade 4,Grade 5,Grade 6	None of the above.	1-4 hours	1-4 hours	Guard		I participated in a club, recreational, or intramural league outside of school																					Grade 4
id0026	20	Male	Asian	Not Hispanic or Latino	Yes	2016	Played on a High School sports team	Yes	Basketball,Soccer,Swimming,Tennis													Grade 5	None of the above.	1-4 hours	1-4 hours			I participated in a club, recreational, or intramural league outside of school
id0027	65	Male	White	Not Hispanic or Latino	Yes	1952	Played on a High School sports team	Yes	None				No
id0028	40	Male	White	Not Hispanic or Latino	Yes	1997	Played on a High School sports team	Yes	American Flag Football,Baseball,Basketball,Ice Hockey ,Soccer					Grade 2,Grade 3,Grade 4,Grade 5,Grade 6	My team participated in playoffs.	10-14 hours	15-19 hours	Pitcher,Catcher,Baseman/Shortstop,Outfielder		I participated in a competitive, non-school based league,I participated in a club, recreational, or intramural league outside of school		Grade 3,Grade 4,Grade 5,Grade 6	My team participated in playoffs.	10-14 hours	15-19 hours	Guard,Forward		I participated in a competitive, non-school based league,I participated in a club, recreational, or intramural league outside of school
id0029	48	Male	White	Not Hispanic or Latino	Yes	1989	Played on a High School sports team	Yes	Baseball,Swimming					Kindergarten,Grade 1,Grade 2,Grade 3,Grade 4,Grade 5,Grade 6	None of the above.	1-4 hours	1-4 hours	Pitcher,Outfielder,Other	1st base	I participated in a competitive, non-school based league
id0030	27	Female	White	Not Hispanic or Latino	Yes	2010	Played on a High School sports team	Yes	Basketball,Soccer,Softball													Grade 4,Grade 5,Grade 6	My team traveled for games or tournaments.,My team participated in playoffs.	1-4 hours	5-9 hours	Forward,Center		I participated in a competitive, non-school based league,I participated in a club, recreational, or intramural league outside of school
id0031	27	Male	White	Not Hispanic or Latino	Yes	2009	Played on a High School sports team	Yes	Soccer
id0032	43	Male	White	Not Hispanic or Latino	Yes	1994	Played on a High School sports team	Yes	Soccer
id0033	63	Female	White	Not Hispanic or Latino	Yes	1973	Played on a High School sports team	Yes	None				No
id0034	20	Male	Black or African American	Not Hispanic or Latino	Yes	2016	Played on a High School sports team	Yes	Soccer,Tennis,Track & Field
id0035	46	Female	White	Not Hispanic or Latino	Yes		Did not play on a High School sports team	Yes	None				No
id0036	43	Male	Asian	Not Hispanic or Latino	Yes	1994	Played on a High School sports team	Yes	Soccer
id0037	50	Male	White	Not Hispanic or Latino	Yes	1987	Played on a High School sports team	Yes	Baseball,Soccer					Grade 5,Grade 6	None of the above.	1-4 hours	1-4 hours	Baseman/Shortstop		I participated in a club, recreational, or intramural league outside of school
id0038	38	Male	Prefer not to answer	Prefer not to answer	Yes	1998	Played on a High School sports team	Yes	Soccer
id0039	34	Female	White	Not Hispanic or Latino	Yes	2003	Played on a High School sports team	Yes	Basketball,Cheerleading,Soccer,Softball,Swimming													Grade 4,Grade 5,Grade 6	My team traveled for games or tournaments.,My team participated in playoffs.	1-4 hours	1-4 hours	Guard,Forward		I participated in a competitive, school based league		Grade 3,Grade 4,Grade 5	I traveled for cheerleading tournaments.	1-4 hours	I participated in a competitive, school based league
id0040	30	Female	Black or African American	Hispanic or Latino	Yes	2007	Played on a High School sports team	Yes	Basketball,Soccer,Softball													Kindergarten,Grade 1,Grade 2,Grade 3,Grade 4,Grade 5,Grade 6	My team traveled for games or tournaments.,My team won a championship.	1-4 hours	5-9 hours	Guard,Forward		I participated in a competitive, school based league,I participated in a competitive, non-school based league,I participated in a club, recreational, or intramural league outside of school
id0041	52	Male	White	Not Hispanic or Latino	Yes	1985	Played on a High School sports team	Yes	Baseball,Basketball					Grade 1,Grade 2,Grade 3,Grade 4,Grade 5,Grade 6	My team participated in playoffs.,My team won a championship.	1-4 hours	1-4 hours	Catcher,Baseman/Shortstop,Outfielder		I participated in a club, recreational, or intramural league outside of school		Grade 5,Grade 6	My team traveled for games or tournaments.,My team participated in playoffs.	1-4 hours	1-4 hours	Guard,Forward		I participated in a club, recreational, or intramural league outside of school
id0042	19	Male	White	Not Hispanic or Latino	Yes	2018	Played on a High School sports team	Yes	Baseball					Grade 4,Grade 5,Grade 6	My team traveled for games or tournaments.,My team won a championship.	1-4 hours	5-9 hours	Catcher,Outfielder		I participated in a competitive, non-school based league
id0043	21	Female	White	Not Hispanic or Latino	Yes	2016	Played on a High School sports team	Yes	None				No
id0044	21	Female	Asian	Not Hispanic or Latino	Yes	2016	Played on a High School sports team	Yes	Tennis,Other Sport 1	Dance
id0045	53	Male	Prefer not to answer	Prefer not to answer	Yes	1983	Played on a High School sports team	Yes	Baseball,Basketball					Grade 2,Grade 3	None of the above.	1-4 hours	1-4 hours	Baseman/Shortstop		I participated in a club, recreational, or intramural league outside of school		Grade 3	None of the above.	1-4 hours	1-4 hours	Guard		I participated in a club, recreational, or intramural league outside of school
id0046	60	Male	White	Not Hispanic or Latino	Yes	1976	Played on a High School sports team	Yes	Baseball					Grade 6	My team won a championship.	1-4 hours	5-9 hours	Pitcher,Catcher,Baseman/Shortstop,Outfielder		I participated in a competitive, non-school based league
id0047	37	Male	White	Not Hispanic or Latino	Yes	2000	Played on a High School sports team	Yes	Basketball,Cross Country,Golf,Soccer,Swimming,Wrestling													Grade 3,Grade 4,Grade 5,Grade 6	None of the above.	1-4 hours	0 hours			I participated in a club, recreational, or intramural league outside of school							I traveled for meets or tournaments.	Grade 6	10-14 hours	1-4 hours	I participated in a competitive, school based league
id0048	39	Male	White	Not Hispanic or Latino	Yes	1998	Played on a High School sports team	Yes	American Tackle Football,Baseball,Basketball,Soccer,Wrestling					Grade 1,Grade 2,Grade 3,Grade 4	None of the above.	1-4 hours	1-4 hours	Catcher,Outfielder		I participated in a competitive, non-school based league		Grade 1,Grade 2,Grade 3,Grade 4,Grade 5,Grade 6	My team traveled for games or tournaments.	5-9 hours	1-4 hours	Guard,Forward		I participated in a competitive, school based league,I participated in a competitive, non-school based league																					Grade 4
id0049	65	Male	White	Not Hispanic or Latino	Yes	1971	Played on a High School sports team	Yes	Baseball,Basketball					Grade 4,Grade 5,Grade 6	My team won a championship.	5-9 hours	5-9 hours	Pitcher,Baseman/Shortstop		I participated in a competitive, non-school based league		Grade 6	My team participated in playoffs.	1-4 hours	1-4 hours	Guard		I participated in a competitive, non-school based league
id0050	65	Female	White	Not Hispanic or Latino	Yes	1969	Did not play on a High School sports team	Yes	Swimming
id0051	37	Female	White	Not Hispanic or Latino	Yes	2000	Played on a High School sports team	Yes	Gymnastics ,Soccer,Softball
id0052	50	Male	White	Not Hispanic or Latino	Yes	1986	Played on a High School sports team	Yes	Baseball					Grade 2,Grade 3,Grade 4,Grade 5,Grade 6	None of the above.	1-4 hours	1-4 hours	Catcher,Outfielder,Other	Second base	I participated in a club, recreational, or intramural league outside of school
id0053	42	Female	Prefer not to answer	Not Hispanic or Latino	Yes	1994	Played on a High School sports team	Yes	Softball,Tennis,Volleyball
id0054	50	Male	White	Not Hispanic or Latino	Yes	1986	Played on a High School sports team	Yes	American Tackle Football,Baseball,Wrestling					Grade 3	None of the above.	1-4 hours	1-4 hours	Baseman/Shortstop,Outfielder		I participated in a club, recreational, or intramural league outside of school																													Grade 3
id0055	36	Male	White	Not Hispanic or Latino	Yes	2001	Played on a High School sports team	Yes	Baseball,Wrestling					Kindergarten	My team traveled for games or tournaments.,My team participated in playoffs.,My team won a championship.	1-4 hours	5-9 hours	Pitcher,Baseman/Shortstop,Outfielder		I participated in a club, recreational, or intramural league outside of school
id0056	65	Male	White	Prefer not to answer	Yes	1963	Played on a High School sports team	Yes	Baseball					Grade 3,Grade 4,Grade 5,Grade 6	My team participated in playoffs.	1-4 hours	1-4 hours	Baseman/Shortstop,Outfielder
id0057	43	Male	White	Not Hispanic or Latino	Yes	1994	Played on a High School sports team	Yes	American Tackle Football,Baseball,Swimming,Wrestling					Kindergarten,Grade 1,Grade 2,Grade 3,Grade 4,Grade 5,Grade 6	My team traveled for games or tournaments.,My team participated in playoffs.,My team won a championship.	5-9 hours	5-9 hours	Catcher		I participated in a competitive, school based league,I participated in a competitive, non-school based league																													Grade 3,Grade 4,Grade 5,Grade 6
id0058	20	Female	White	Not Hispanic or Latino	Yes	2016	Played on a High School sports team	Yes	Gymnastics ,Soccer,Softball,Swimming,Tennis
id0059	29	Female	White	Not Hispanic or Latino	Yes	2008	Played on a High School sports team	Yes	Soccer,Other Sport 1	Dance
id0060	51	Male	White	Not Hispanic or Latino	Yes	1985	Played on a High School sports team	Yes	Baseball,Basketball,Soccer					Grade 3,Grade 4,Grade 5,Grade 6	My team participated in playoffs.	1-4 hours	1-4 hours	Pitcher,Baseman/Shortstop,Outfielder		I participated in a club, recreational, or intramural league outside of school		Grade 3	None of the above.	1-4 hours	1-4 hours	Guard		I participated in a club, recreational, or intramural league outside of school
id0061	69	Male	White	Not Hispanic or Latino	Yes	1967	Played on a High School sports team	Yes	Lacrosse,Soccer,Swimming,Track & Field
id0062	62	Female	White	Not Hispanic or Latino	Yes	1975	Did not play on a High School sports team	Yes	Cheerleading																					Grade 6		1-4 hours	I participated in a competitive, school based league
id0063	23	Female	White	Not Hispanic or Latino	Yes	2014	Played on a High School sports team	Yes	Basketball,Soccer,Softball													Grade 4,Grade 5,Grade 6	My team traveled for games or tournaments.	1-4 hours	1-4 hours	Guard,Forward,Center		I participated in a competitive, school based league
id0064	65	Male	White	Not Hispanic or Latino	Yes	1968	Played on a High School sports team
id0065	49	Male	White	Not Hispanic or Latino	Yes	1987	Played on a High School sports team	Yes	Soccer
id0066	19	Female	Asian	Not Hispanic or Latino	Yes	2017	Played on a High School sports team	Yes	Basketball,Softball,Tennis													Grade 1,Grade 2,Grade 3	None of the above.	5-9 hours	5-9 hours	Guard		I participated in a club, recreational, or intramural league outside of school
id0067	65	Female	White	Not Hispanic or Latino	Yes	1958	Did not play on a High School sports team	Yes	Tennis
id0068	23	Female	White	Not Hispanic or Latino	Yes	2014	Played on a High School sports team	Yes	Basketball,Cheerleading,Lacrosse,Soccer,Swimming,Tennis
id0069	48	Female	Asian	Not Hispanic or Latino	Yes	1989	Played on a High School sports team	Yes	Softball
id0070	65	Male	White	Not Hispanic or Latino	Yes	1948	Played on a High School sports team	Yes	Baseball,Basketball,Soccer,Softball,Swimming,Tennis,Track & Field,Other Sport 1	stick ball
id0071	56	Female	White	Not Hispanic or Latino	Yes	1981	Played on a High School sports team	Yes	Field Hockey,Softball,Swimming,Track & Field																																Grade 5,Grade 6		5-9 hours	1-4 hours	Left/right Wing,Center		I participated in a competitive, school based league
id0072	30	Female	White	Not Hispanic or Latino	Yes	2007	Played on a High School sports team	Yes	Lacrosse,Soccer,Swimming,Tennis,Volleyball,Other Sport 1	Ice Skating
id0073	51	Male	White	Not Hispanic or Latino	Yes		Played on a High School sports team	Yes	Soccer,Swimming
id0074	36	Male	Asian	Not Hispanic or Latino	Yes	2000	Played on a High School sports team	Yes	American Flag Football,Golf,Gymnastics ,Lacrosse,Soccer,Swimming,Wrestling,Other Sport 1,Other Sport 2	Boxing	Military tactics
id0075	49	Female	White	Not Hispanic or Latino	Yes	1986	Played on a High School sports team	Yes	Basketball,Cross Country
id0076	51	Female	Black or African American	Not Hispanic or Latino	Yes	1985	Played on a High School sports team	Yes	Tennis
id0077	19	Male	Asian	Not Hispanic or Latino	Yes	2018	Played on a High School sports team	Yes	Swimming,Tennis
id0078	41	Female	White	Hispanic or Latino	Yes	1996	Played on a High School sports team	Yes	Lacrosse
id0079	26	Female	White	Not Hispanic or Latino	Yes	2011	Played on a High School sports team	Yes	Basketball,Gymnastics ,Soccer,Softball,Swimming,Tennis													Grade 3,Grade 4,Grade 5,Grade 6	My team traveled for games or tournaments.,My team participated in playoffs.	5-9 hours	1-4 hours	Guard		I participated in a competitive, school based league,I participated in a club, recreational, or intramural league outside of school
id0080	65	Male	White	Not Hispanic or Latino	Yes	1960	Played on a High School sports team	Yes	Soccer
id0081	20	Female	Native Hawaiian or Other Pacific Islander	Not Hispanic or Latino	Yes	2017	Played on a High School sports team	No	Soccer,Softball,Swimming,Tennis
id0082	20	Male	White	Not Hispanic or Latino	Yes	2017	Played on a High School sports team	Yes	American Tackle Football,Baseball,Basketball,Golf,Lacrosse,Swimming,Tennis					Kindergarten,Grade 1,Grade 2,Grade 3,Grade 4,Grade 5,Grade 6	My team traveled for games or tournaments.,My team participated in playoffs.,My team won a championship.	20+ hours	15-19 hours	Pitcher,Catcher,Baseman/Shortstop,Outfielder		I participated in a competitive, school based league		Kindergarten,Grade 1,Grade 2,Grade 3,Grade 4,Grade 5,Grade 6	My team traveled for games or tournaments.,My team participated in playoffs.,My team won a championship.	1-4 hours	1-4 hours	Center		I participated in a competitive, school based league,I participated in a club, recreational, or intramural league at school
	65	Male	White	Not Hispanic or Latino	Yes	1964	Played on a High School sports team	Yes	Baseball,Basketball,Swimming,Other Sport 1	Bowling
	51	Male	White	Not Hispanic or Latino	Yes	1986	Played on a High School sports team	Yes	Baseball,Basketball					Grade 3,Grade 4,Grade 5,Grade 6	None of the above.	1-4 hours	1-4 hours	Outfielder		I participated in a competitive, non-school based league		Grade 5,Grade 6	None of the above.	1-4 hours	1-4 hours	Forward		I participated in a competitive, non-school based league
[truncated: 636 more columns]
